# Supplementary material for: Identification of a Novel Salivary Four-miRNA Signature for Non-Invasive Diagnosis of Oral Squamous Cell Carcinoma
Source: Int J Mol Sci. 2025 Nov 25;26(23):11373. doi: 10.3390/ijms262311373 (PMC12692314; doi:10.3390/ijms262311373)
Supplement: Supplementary file 1 [file ijms-26-11373-s001.zip › Table S3.xlsx]

## Sheet: Sheet1
ID	Description	GeneRatio	BgRatio	RichFactor	FoldEnrichment	zScore	pvalue	p.adjust	qvalue	geneID	Count
hsa04010	MAPK signaling pathway	267/5152	300/7853	0.89	1.35659	8.69741	2.14005e-21	3.7879e-19	1.66699e-19	FAS/TGFBR2/DAXX/TGFB1/RASA1/RASGRP1/ERBB2/VEGFA/MYC/EGFR/TGFB2/IRAK1/TP53/AKT2/NFKB1/FASLG/ATF2/MKNK2/IGF1R/IL1B/MEF2C/MAP3K1/MYD88/NTF3/MAP2K3/RPS6KA3/MAP3K2/DUSP10/RASGRP3/PDGFD/DUSP8/BDNF/MAPK14/ERBB3/HSPA1A/KRAS/NRAS/IKBKB/MAP3K8/ARAF/RELA/STK4/JUN/CDC42/TRAF6/CASP3/PAK1/CRKL/RAF1/MET/STMN1/CDC25B/MAP2K1/FOS/ERBB4/HRAS/TGFBR1/PPP3CA/NLK/AKT3/DUSP2/MAP3K3/EFNA5/AREG/ARRB1/ATF4/CACNA1B/CACNA2D1…	267
hsa04144	Endocytosis	226/5152	252/7853	0.896825	1.367	8.17793	2.95049e-19	2.61118e-17	1.14914e-17	TGFBR2/RAB11FIP2/EGFR/VPS26A/IGF1R/PLD1/ZFYVE16/ACTR2/VPS36/RAB22A/WWP1/ACAP2/HSPA1A/ARF4/ARF3/CAV1/LDLRAP1/DNM2/PDCD6IP/VPS45/WIPF1/CDC42/RHOA/TRAF6/IGF2R/ITCH/HGS/CXCR4/LDLR/AP2M1/HRAS/TGFBR1/SMAD2/RAB11FIP1/AP2A1/AP2A2/AP2B1/ARF6/ARRB1/CAPZA1/CAPZB/AP2S1/CLTA/CLTC/FGFR2/HSPA1B/KIF5A/KIF5B/KIF5C/SMAD3/MDM2/RAB8A/NEDD4/PDGFRA/PRKCI/RAB5A/RAB5B/RAB5C/SH3GL1/SH3GL2/SNX1/SRC/TFRC/STAM/PIP5K1A/EEA1/…	226
hsa05205	Proteoglycans in cancer	184/5152	204/7853	0.901961	1.37482	7.4913	1.6556e-16	9.76805e-15	4.29876e-15	PDCD4/CDKN1A/FAS/TIMP3/TGFB1/STAT3/ERBB2/THBS1/PTK2/VEGFA/MYC/TLR4/EGFR/TGFB2/PIK3R1/HIF1A/TP53/AKT2/MMP9/TLR2/WNT1/FASLG/IGF1R/MMP2/TIAM1/WNT5A/FZD6/FRS2/ARHGEF12/MAPK14/ERBB3/KRAS/NRAS/DDX5/SDC4/CCND1/ESR1/CD44/COL1A1/COL1A2/CAV1/ARAF/TFAP4/IQGAP1/CDC42/RHOA/CASP3/PAK1/GAB1/PIK3R2/RAF1/MET/EZR/ITGB3/MAP2K1/ROCK2/ERBB4/HRAS/SMAD2/RDX/AKT3/ANK2/VAV3/ACTB/ACTG1/CAMK2D/CAMK2G/CTNNB1/EIF4B/CTTN/FGF2…	184
hsa04141	Protein processing in endoplasmic reticulum	155/5152	172/7853	0.901163	1.37361	6.84208	5.26972e-14	2.05924e-12	9.06235e-13	BCL2/EIF2S1/WFS1/STUB1/SEC63/YOD1/SAR1A/UGGT1/DERL1/RNF185/HSPA1A/DNAJB11/DNAJC1/HERPUD1/HSP90B1/MAN1A1/SEC24D/ATF4/CALR/CAPN1/CAPN2/ATF6B/DDOST/PDIA3/DNAJA1/HSPA1B/HSPA5/HSP90AA1/HSP90AB1/STT3A/LMAN1/NFE2L2/MAPK8/DNAJC3/RAD23B/RPN1/RPN2/RRBP1/SEL1L/SSR3/SEC62/UBE2D1/UBE2D2/UBE2D3/UBE2G1/VCP/MOGS/CUL1/EIF2AK3/SEC24C/EDEM1/PDIA6/UBE4B/DNAJA2/SEC24B/SEC23B/SEC23A/HYOU1/SEC24A/HSPH1/MAN1A2/SEC61B/CK…	155
hsa04218	Cellular senescence	143/5152	157/7853	0.910828	1.38834	6.78807	5.81705e-14	2.05924e-12	9.06235e-13	CDKN1A/HIPK3/CDK6/TGFBR2/PTEN/TGFB1/E2F1/CDC25A/E2F3/RB1/MYC/TGFB2/PIK3R1/TP53/AKT2/FOXO3/FOXO1/NFKB1/MAP2K3/TSC1/TRPM7/E2F2/MAPK14/FBXW11/KRAS/NRAS/E2F5/ZFP36L2/CCND1/CDK4/RELA/IGFBP3/CCNE1/CCND3/PIK3R2/RAF1/CCND2/ETS1/MAP2K1/CCNA2/HRAS/TGFBR1/SMAD2/BTRC/PPP3CA/CDK2/AKT3/ATM/ZFP36L1/CALM1/CALM2/CALM3/CAPN1/CAPN2/CCNB1/CDK1/CHEK1/GADD45A/E2F4/EIF4EBP1/FOXM1/MTOR/IL1A/IL6/ITPR1/ITPR2/SMAD3/MDM2/MY…	143
hsa04015	Rap1 signaling pathway	186/5152	212/7853	0.877358	1.33732	6.87633	8.70158e-14	2.56696e-12	1.12968e-12	THBS1/VEGFA/EGFR/PIK3R1/AKT2/GNAQ/IGF1R/MAP2K3/TIAM1/DOCK4/RASGRP3/RAPGEF6/ENAH/PDGFD/KRIT1/MAPK14/KRAS/NRAS/ADCY6/TLN1/GNAI3/CTNND1/CDC42/RHOA/PRKD2/PIK3R2/CRKL/RAF1/MET/ITGB3/ADORA2B/CDH1/MAP2K1/GNAI2/HRAS/AKT3/VAV3/EFNA5/ACTB/ACTG1/ADCY3/CALM1/CALM2/CALM3/CTNNB1/EFNA1/EFNA2/EPHA2/FGF1/FGF2/FGF9/FGFR2/FLT1/GNAI1/GNAS/RAPGEF1/GRIN2A/INSR/ITGB2/KDR/PDGFA/PDGFB/PDGFRA/PDGFRB/PFN1/PFN2/PIK3CA/PIK3C…	186
hsa04390	Hippo signaling pathway	142/5152	157/7853	0.904459	1.37863	6.61836	3.02606e-13	7.6516e-12	3.36734e-12	BMPR2/TGFBR2/TP53BP2/TGFB1/LATS2/MYC/TGFB2/APC/WNT1/DLG1/SMAD7/SOX2/WNT5A/GDF5/FZD6/LATS1/AMH/PALS1/SMAD1/FBXW11/NF2/CCND1/SNAI2/TEAD1/DVL2/CCND3/BMP7/CCND2/PPP2R2A/YAP1/CDH1/YWHAZ/TGFBR1/SMAD2/BTRC/AXIN2/BBC3/ACTB/ACTG1/BIRC2/BIRC3/BIRC5/AREG/BMP2/BMP6/CSNK1D/CTNNA1/CTNNB1/DLG2/DLG3/DVL3/FGF1/GLI2/GSK3B/ITGB2/LLGL1/SMAD3/SMAD4/SERPINE1/PPP1CB/PPP1CC/PPP2CB/PPP2R1A/PPP2R1B/PPP2R2C/PRKCI/STK3/YWHA…	142
hsa05203	Viral carcinogenesis	179/5152	205/7853	0.873171	1.33094	6.63086	7.09122e-13	1.56893e-11	6.9046e-12	CDKN1A/CDK6/HNRNPK/STAT3/RB1/PIK3R1/TP53/NFKB1/CASP8/ATF2/DDX3X/DLG1/GTF2A1/SKP2/USP7/KRAS/NRAS/CCND1/GTF2B/GSN/CDK4/RELA/GTF2H1/JUN/CDC42/RHOA/CASP3/CCNE1/CCND3/PIK3R2/HDAC4/CCND2/CREB1/TBP/JAK1/YWHAZ/CCNA2/HRAS/CDK2/STAT5A/ACTN4/ACTN1/ATF4/C3/CDK1/CDC20/CHD4/CHEK1/CREBBP/ATF6B/DDB1/EGR3/EP300/GRB2/GTF2A2/GTF2E1/HDAC1/RBPJ/IL6ST/MDM2/NFKB2/NFKBIA/PIK3CA/PIK3CB/PKM/PMAIP1/MAPK1/EIF2AK2/PXN/RAC1/R…	179
hsa04110	Cell cycle	142/5152	158/7853	0.898734	1.36991	6.48683	1.05974e-12	2.08416e-11	9.17202e-12	CDKN1A/CDK6/TGFB1/E2F1/CDC25A/SMC1A/E2F3/RB1/MYC/TGFB2/TP53/ATRX/ORC4/SKP2/STAG2/NIPBL/E2F2/KNL1/TTK/E2F5/CCND1/CDK4/CCNE1/CCND3/ABL1/CCND2/CDC25B/AURKB/YWHAZ/CCNA2/CDCA5/SMAD2/PDS5A/CDK2/PRKDC/ATM/RAD21/BUB1/BUB1B/CCNB1/CDK1/CDC20/CDC25C/CDC27/CDKN2D/CHEK1/CREBBP/GADD45A/E2F4/EP300/GSK3B/HDAC1/MAD2L1/SMAD3/SMAD4/MCM2/MCM3/MCM4/MCM5/MCM6/MCM7/MDM2/ORC2/ORC5/PCNA/PPP2CB/PPP2R1A/PPP2R1B/PPP2R5C/TFD…	142
hsa04120	Ubiquitin mediated proteolysis	129/5152	142/7853	0.908451	1.38472	6.3892	1.69754e-12	3.00465e-11	1.3223e-11	SOCS1/BRCA1/VHL/MAP3K1/SKP2/UBE2N/CUL3/STUB1/UBR5/PIAS3/WWP1/FBXW11/UBE2I/TRAF6/UBE2Q1/ITCH/BTRC/FBXW7/RHOBTB1/BIRC2/BIRC3/XIAP/CDC20/CDC27/ERCC8/DDB1/UBE2K/MDM2/MID1/TRIM37/NEDD4/UBE2B/UBE2D1/UBE2D2/UBE2D3/UBE2E1/UBE2G1/UBE2H/UBE2L3/UBE3A/CUL5/CUL4B/CUL4A/CUL2/CUL1/PIAS1/CDC23/HERC3/HERC2/UBA3/UBE2M/PIAS2/TRIP12/UBE4A/UBE3C/CUL7/UBA2/HUWE1/UBE4B/UBE2C/TRIM32/NEDD4L/ANAPC13/HERC4/UBE2S/ANAPC4/ANA…	129
hsa04070	Phosphatidylinositol signaling system	92/5152	98/7853	0.938776	1.43094	5.92864	2.29591e-11	3.69433e-10	1.62581e-10	PTEN/PIK3R1/PIK3C2A/SACM1L/INPP5F/MTMR6/PIK3R2/INPPL1/CALM1/CALM2/CALM3/DGKA/INPP5A/INPP5B/ITPKA/ITPR1/ITPR2/PIK3C3/PIK3CA/PIK3CB/PI4KB/PIP4K2A/PLCG1/PLCG2/PRKCA/PRKCB/PRKCG/PIP5K1A/DGKD/CDS2/SYNJ1/MTMR3/MTMR4/DGKI/CDIPT/PLCE1/IP6K2/MTMR14/IPPK/PIP4K2C/DGKH/IPMK/MTM1/IP6K1/DGKG/INPP4B/PIK3R3/PPIP5K1/INPP4A/ITPK1/PIKFYVE/SYNJ2/MTMR2/ITPR3/PI4KA/DGKE/MTMR1/DGKB/MTMR7/PLCB1/PPIP5K2/INPP5E/PIP4K2B/PI…	92
hsa04140	Autophagy - animal	148/5152	169/7853	0.87574	1.33486	6.0775	4.45216e-11	6.56693e-10	2.89e-10	PTEN/BCL2/HMGB1/PIK3R1/HIF1A/AKT2/EIF2S1/IGF1R/LAMP2/TSC1/RRAGC/VPS41/KRAS/NRAS/IRS1/IRS2/TRAF6/PIK3R2/RAF1/RPTOR/CFLAR/MAP2K1/DDIT4/TBK1/HRAS/AKT3/BCL2L1/VMP1/BNIP3/DAPK1/MTOR/ITPR1/LAMP1/RAB8A/PDPK1/PIK3C3/PIK3CA/PIK3CB/PPP2CB/PRKAA1/PRKAA2/MAPK1/MAPK8/RAB1A/RPS6KB1/RPS6KB2/MAP3K7/UVRAG/ULK1/STX7/BECN1/SQSTM1/TAX1BP1/MTMR3/MTMR4/SNAP29/EIF2AK3/ULK2/RB1CC1/RRAGB/CAMKK2/YKT6/RRAGA/WDR45/GABARAPL2…	148
hsa04810	Regulation of actin cytoskeleton	196/5152	232/7853	0.844828	1.28774	6.14402	5.20337e-11	7.08459e-10	3.11781e-10	CFL2/PTK2/EGFR/PIK3R1/APC/AKT2/ITGB8/TIAM1/ACTR2/ARHGEF12/ENAH/PDGFD/CXCL12/KRAS/NRAS/MYH9/ARAF/GSN/IQGAP1/CDC42/RHOA/PAK1/PIK3R2/CRKL/RAF1/EZR/CXCR4/ITGB3/ITGB4/MAP2K1/ROCK2/HRAS/RDX/AKT3/VAV3/ACTB/ACTG1/ACTN4/ACTN1/CFL1/DIAPH1/FGF1/FGF2/FGF9/FGFR2/FN1/GNA12/ITGA6/ITGA1/ITGA2/ITGA3/ITGA4/ITGA9/ITGAV/ITGB2/ITGB5/LIMK1/MSN/MYLK/PPP1R12A/PAK2/PAK3/PDGFA/PDGFB/PDGFRA/PDGFRB/PFN1/PFN2/PIK3CA/PIK3CB/P…	196
hsa04510	Focal adhesion	173/5152	203/7853	0.852217	1.299	5.96084	1.64856e-10	2.08425e-09	9.17243e-10	PTEN/BCL2/ERBB2/THBS1/PTK2/VEGFA/COL4A1/EGFR/PIK3R1/AKT2/IGF1R/ITGB8/PDGFD/LAMC2/LAMC1/CCND1/LAMB3/COL1A1/COL1A2/COL4A2/CAV1/TLN1/JUN/CDC42/RHOA/PAK1/CCND3/PIK3R2/CRKL/RAF1/MET/CCND2/ITGB3/ITGB4/SHC1/MAP2K1/ROCK2/HRAS/RELN/AKT3/VAV3/ACTB/ACTG1/ACTN4/ACTN1/BIRC2/BIRC3/XIAP/ARHGAP5/CAPN2/COL6A1/COL6A2/CTNNB1/DIAPH1/EMP1/FLNA/FLNB/FLT1/FN1/FYN/GRB2/RAPGEF1/GSK3B/ILK/ITGA6/ITGA1/ITGA2/ITGA3/ITGA4/ITG…	173
hsa04150	mTOR signaling pathway	138/5152	158/7853	0.873418	1.33132	5.81012	3.1491e-10	3.71594e-09	1.63532e-09	PTEN/PIK3R1/AKT2/WNT1/IGF1R/RPS6KA3/SKP2/TSC1/WNT5A/FZD6/LPIN1/RRAGC/LRP6/KRAS/NRAS/IRS1/IKBKB/DVL2/RHOA/PIK3R2/RAF1/RPTOR/ATP6V1B2/MAP2K1/DDIT4/HRAS/AKT3/ATP6V1A/ATP6V1C1/CHUK/DVL3/EIF4B/EIF4E/EIF4EBP1/MTOR/GRB2/GRB10/GSK3B/INSR/LRP5/PDPK1/PIK3CA/PIK3CB/PRKAA1/PRKAA2/PRKCA/PRKCB/PRKCG/MAPK1/RPS6/RPS6KA2/RPS6KB1/RPS6KB2/CLIP1/SGK1/SLC3A2/SOS2/FZD5/FZD3/SLC7A5/FZD1/FZD7/FZD8/ULK1/LAMTOR3/ATP6V1F/A…	138
hsa04310	Wnt signaling pathway	150/5152	174/7853	0.862069	1.31402	5.78488	4.64852e-10	5.14243e-09	2.2631e-09	MYC/APC/TP53/WNT1/CSNK1A1/WNT5A/FZD6/DAAM1/TBL1XR1/PRICKLE2/SOX17/LRP6/FBXW11/CCND1/DVL2/JUN/RHOA/CCND3/CCND2/ROCK2/CTNNBIP1/BTRC/PPP3CA/NLK/AXIN2/CAMK2D/CAMK2G/CREBBP/CSNK2A1/CSNK2A2/CTBP2/CTNNB1/DVL3/EP300/GSK3B/LRP5/SMAD3/SMAD4/MCC/NFATC3/ROR1/SERPINF1/PPP3R1/PRKCA/PRKCB/PRKCG/MAPK8/RAC1/SFRP2/MAP3K7/TLE3/FZD5/FZD3/AXIN1/FZD1/FZD7/FZD8/CUL1/FRAT2/DAAM2/BAMBI/RNF43/LGR4/CHD8/SENP2/VANGL1/ZNRF3/…	150
hsa04068	FoxO signaling pathway	118/5152	133/7853	0.887218	1.35235	5.65993	6.76865e-10	7.04735e-09	3.10142e-09	CDKN1A/SGK3/TGFBR2/PTEN/TGFB1/STAT3/BCL6/EGFR/TGFB2/PIK3R1/AKT2/FOXO3/FOXO1/FASLG/IGF1R/PRKAB2/SKP2/USP7/MAPK14/KRAS/NRAS/CCND1/IRS1/IKBKB/IRS2/ARAF/STK4/BCL2L11/PIK3R2/RAF1/CCND2/MAP2K1/HRAS/TGFBR1/NLK/CDK2/AKT3/G6PC3/ATM/BNIP3/CCNB1/CDKN2D/CHUK/PLK3/CREBBP/GADD45A/EP300/FOXG1/GRB2/GRM1/IL6/IL10/INSR/SMAD3/SMAD4/MDM2/FOXO4/PDPK1/PIK3CA/PIK3CB/PRKAA1/PRKAA2/PRKAG1/MAPK1/MAPK8/SGK1/SLC2A4/SOS2/HOM…	118
hsa04520	Adherens junction	86/5152	93/7853	0.924731	1.40953	5.48675	9.602e-10	9.44196e-09	4.15525e-09	TGFBR2/ERBB2/EGFR/IGF1R/KRIT1/TJP1/SNAI2/CTNND1/IQGAP1/CDC42/RHOA/MET/CDH1/ROCK2/TGFBR1/NLK/ACTB/ACTG1/ACTN4/ACTN1/CREBBP/CSNK2A1/CSNK2A2/CTNNA1/CTNNB1/EP300/FYN/INSR/LMO7/SMAD3/SMAD4/MAPK1/PTPN1/PTPRB/PTPRF/PTPRJ/PTPRM/RAC1/RAP1A/RAP1B/ROCK1/SRC/MAP3K7/VCL/WASF1/WASF2/WASF3/PDCD10/HEG1/SMURF2/SSX2IP/SORBS1/MYL12B/TCF7L2/CTNNA2/PARD3/SMURF1/PTPN6/WASL/RAC3/MYL12A/FARP2/FER/CSNK2A3/AFDN/NECTIN2/NE…	86
hsa04012	ErbB signaling pathway	80/5152	86/7853	0.930233	1.41792	5.38183	1.74737e-09	1.62781e-08	7.16372e-09	CDKN1A/ERBB2/PTK2/MYC/EGFR/PIK3R1/AKT2/ERBB3/KRAS/NRAS/ARAF/JUN/PAK1/GAB1/PIK3R2/CRKL/ABL1/RAF1/SHC1/MAP2K1/ERBB4/HRAS/AKT3/STAT5A/ABL2/AREG/CAMK2D/CAMK2G/EIF4EBP1/EREG/MTOR/GRB2/GSK3B/PAK2/PAK3/PIK3CA/PIK3CB/PLCG1/PLCG2/PRKCA/PRKCB/PRKCG/MAPK1/MAPK8/RPS6KB1/RPS6KB2/MAP2K4/SOS2/SRC/STAT5B/TGFA/NCK2/PAK4/SHC3/PIK3R3/EGF/NCK1/MAPK10/BRAF/CBL/SOS1/MAP2K7/P3R3URF-PIK3R3/CDKN1B/MAPK9/CRK/HBEGF/NRG1/NR…	80
hsa04066	HIF-1 signaling pathway	99/5152	110/7853	0.9	1.37184	5.42387	2.62198e-09	2.32045e-08	1.02119e-08	CDKN1A/IL6R/STAT3/BCL2/ERBB2/VEGFA/TLR4/EGFR/PIK3R1/HIF1A/AKT2/NFKB1/VHL/MKNK2/IGF1R/PDHA2/EGLN1/RELA/PIK3R2/MAP2K1/AKT3/ARNT/CAMK2D/CAMK2G/CREBBP/EIF4E/EIF4EBP1/EP300/EPAS1/FLT1/MTOR/GAPDH/HK2/IFNGR2/IL6/INSR/LDHA/LDHB/SERPINE1/PDHA1/PDHB/PFKFB3/PFKP/PIK3CA/PIK3CB/PLCG1/PLCG2/PRKCA/PRKCB/PRKCG/MAPK1/RPS6/RPS6KB1/RPS6KB2/TEK/TF/TFRC/TIMP1/CUL2/MKNK1/ENO1/ENO3/IGF1/PGK1/PFKM/CYBB/PIK3R3/ANGPT2/LDH…	99
hsa04014	Ras signaling pathway	196/5152	238/7853	0.823529	1.25527	5.52303	4.6728e-09	3.9385e-08	1.73327e-08	RASA1/RASGRP1/VEGFA/EGFR/PIK3R1/AKT2/NFKB1/FASLG/IGF1R/NTF3/PLD1/TIAM1/RASGRP3/GNB4/PDGFD/BDNF/KRAS/NRAS/IKBKB/RELA/STK4/CDC42/RHOA/PAK1/GAB1/PIK3R2/ABL1/RAF1/MET/ETS1/SHC1/MAP2K1/TBK1/HRAS/AKT3/BCL2L1/EFNA5/ABL2/ARF6/CALM1/CALM2/CALM3/CHUK/EFNA1/EFNA2/EPHA2/ETS2/FGF1/FGF2/FGF9/FGFR2/FLT1/GNB1/GNB2/GNG5/GRB2/GRIN2A/HTR7/INSR/KDR/FOXO4/NF1/NTRK2/PAK2/PAK3/PDGFA/PDGFB/PDGFRA/PDGFRB/PIK3CA/PIK3CB/PL…	196
hsa04071	Sphingolipid signaling pathway	108/5152	122/7853	0.885246	1.34935	5.37075	4.94405e-09	3.97771e-08	1.75052e-08	PTEN/BCL2/PIK3R1/PRKCE/TP53/AKT2/NFKB1/GNAQ/PLD1/SPTLC3/CERS6/BID/MAPK14/KRAS/NRAS/GNAI3/RELA/RHOA/PIK3R2/RAF1/PPP2R2A/MAP2K1/ROCK2/GNAI2/HRAS/AKT3/FYN/GNA12/GNAI1/ABCC1/PDPK1/PIK3CA/PIK3CB/PPP2CB/PPP2R1A/PPP2R1B/PPP2R2C/PPP2R3A/PPP2R5C/PRKCA/PRKCB/PRKCG/MAPK1/MAPK8/RAC1/ROCK1/DEGS1/SPTLC1/GNA13/CERS2/SGPP1/SGMS2/SGMS1/SMPD1/OPRD1/PRKCZ/SPTSSB/PIK3R3/PPP2R2B/PPP2CA/MAPK10/SPTLC2/RAC3/S1PR3/MAP3K5…	108
hsa04517	IgSF CAM signaling	243/5152	302/7853	0.804636	1.22648	5.54293	5.18673e-09	3.99153e-08	1.7566e-08	RASA1/PTK2/CADM1/PIK3R1/AKT2/FOXO1/ICAM1/PPFIA4/ACTR2/RAPGEF6/MAPK14/SLITRK1/TUBA1A/MYH9/TJP1/NTRK3/F11R/IQGAP1/CDC42/RHOA/TRAF6/PAK1/APP/PIK3R2/ABL1/EZR/ITGB3/CDH1/MAP2K1/PTPRD/RDX/AKT3/NCAM1/ANK2/ROBO1/VAV3/EPB41L3/ACTB/ACTG1/ACTN4/ACTN1/ARF6/CD86/CDH2/CSK/CTNNB1/CXADR/DCC/EPB41L1/FGB/FYN/GRB2/GSK3B/IL1RAP/ITGA4/ITGB2/KDR/L1CAM/LMO7/MAP2/MSN/MYLK/NCAM2/PAK2/PAK3/PDPK1/PIK3CA/PIK3CB/PLCG1/PLCG2/…	243
hsa04668	TNF signaling pathway	105/5152	119/7853	0.882353	1.34494	5.23634	1.24115e-08	9.15344e-08	4.02828e-08	FAS/JAG1/PIK3R1/AKT2/MMP9/CEBPB/ICAM1/NFKB1/CASP8/ATF2/IL1B/MAP2K3/CCL20/TNFAIP3/CXCL10/DNM1L/MAPK14/VCAM1/IKBKB/MAP3K8/RELA/JUN/CASP3/PIK3R2/ITCH/CREB1/CFLAR/MAP2K1/FOS/FADD/AKT3/BIRC2/BIRC3/XIAP/ATF4/BCL3/CHUK/ATF6B/CYLD/CXCL3/IL6/JUNB/NFKBIA/PIK3CA/PIK3CB/MAPK1/MAPK8/MAP2K6/CXCL5/MAP2K4/MAP3K7/TRAF3/VEGFC/RPS6KA4/RPS6KA5/BAG4/CREB5/TAB2/RHBDF1/CREB3L2/RHBDF2/FRMD8/DAB2IP/TAB3/TRAF5/PIK3R3/MLKL…	105
hsa03013	Nucleocytoplasmic transport	96/5152	108/7853	0.888889	1.3549	5.12888	2.2111e-08	1.55204e-07	6.83026e-08	TNPO1/THOC2/PYM1/POM121/PNN/UBE2I/RBM8A/EEF1A2/XPO6/CSE1L/EEF1A1/KPNA1/KPNA2/KPNA3/KPNA4/KPNA5/NCBP1/NUP98/RAN/RANGAP1/TPR/XPO1/DDX39B/NUP214/RAE1/THOC5/NUP155/NUP93/EIF4A3/NUP153/SRRM1/IPO8/IPO7/NUP50/CASC3/NCBP2/ACIN1/XPO7/NUP160/TNPO3/KPNA6/NUP62/AHCTF1/TNPO2/IPO11/NUP54/TMEM33/IPO9/NDC1/NUP107/XPO5/SENP2/XPO4/UPF3B/THOC7/SEH1L/NUP43/SUMO2/DDX19B/NXF1/SEC13/KPNB1/IPO5/NUP88/UPF1/SAP18/RANBP2/I…	96
hsa03082	ATP-dependent chromatin remodeling	103/5152	117/7853	0.880342	1.34187	5.14534	2.27983e-08	1.55204e-07	6.83026e-08	BCL7A/SMARCA4/CDK2AP1/BAZ1B/RSF1/PBRM1/ACTR8/BAZ1A/ACTB/ACTG1/ACTL6A/CHD3/CHD4/BPTF/HDAC1/RBBP7/SMARCA1/SMARCA2/SMARCB1/SMARCC1/SMARCC2/SMARCD1/SMARCE1/SS18/YY1/ARID1A/TRRAP/MBD2/MTA2/MORF4L2/ZNHIT1/BRD8/MORF4L1/BRD7/BAZ2B/MBD3/POLE3/INO80D/MRGBP/PHF10/DMAP1/GATAD2B/EP400/MEAF6/EPC1/PHF6/ARID2/RBBP4/NFRKB/BCL7B/UCHL5/KAT5/SMARCA5/VPS72/YEATS4/SRCAP/BAZ2A/EPC2/ACTL6B/ARID1B/ING3/ACTR6/CECR2/SS18L1…	103
hsa00562	Inositol phosphate metabolism	72/5152	78/7853	0.923077	1.40701	4.98907	2.92907e-08	1.92017e-07	8.45034e-08	PTEN/PIK3C2A/SACM1L/INPP5F/MTMR6/TPI1/INPPL1/INPP5A/INPP5B/ITPKA/PIK3C3/PIK3CA/PIK3CB/PI4KB/PIP4K2A/PLCG1/PLCG2/PIP5K1A/SYNJ1/MTMR3/MTMR4/FIG4/CDIPT/PLCE1/IP6K2/MTMR14/IPPK/PIP4K2C/IPMK/MTM1/IP6K1/INPP4B/PPIP5K1/PLCH1/INPP4A/ITPK1/PIKFYVE/SYNJ2/MTMR2/PI4KA/MTMR1/MTMR7/ALDH6A1/PLCB1/PPIP5K2/INPP5E/PIP4K2B/PIK3C2B/PLCB3/PIP5K1C/INPP5K/PI4K2A/PLCD3/OCRL/INPP1/ITPKB/ITPKC/PI4K2B/IMPA1/PIK3CG/PLCB2/PL…	72
hsa04142	Lysosome	115/5152	133/7853	0.864662	1.31797	5.10765	3.60431e-08	2.27844e-07	1.0027e-07	SLC17A5/LAMP2/WDR7/AP3M1/CD164/IGF2R/CTSC/AP3M2/AP1B1/AP1G1/ARSB/ATP6V0A1/SCARB2/AP1S1/AP3S1/TPP1/CLTA/CLTC/CTSZ/DMXL1/GLB1/IDS/IDUA/LAMP1/LIPA/MANBA/NAGA/NEU1/NPC1/CTSA/PPT1/PSAP/SORT1/LAPTM5/AP3B1/AP1S2/AP3D1/ATP6V0D1/LAPTM4A/DMXL2/AP4E1/NAGPA/ATP6V1H/LAPTM4B/GNPTAB/NCOA7/FUCA1/GAA/GALC/SGSH/SMPD1/GGA1/AP4S1/ATP6V0C/CTSS/ABCA2/CLTCL1/CTSB/NPC2/ATP6V0A2/FUCA2/GNPTG/HGSNAT/MFSD8/AP1G2/AP4B1/ABCB9…	115
hsa04148	Efferocytosis	133/5152	157/7853	0.847134	1.29125	5.09102	4.97103e-08	3.03404e-07	1.33523e-07	TGFB1/THBS1/PTK2/HIF1A/CEBPB/CD47/PBX1/ATP11B/VPS41/DUSP8/MAPK14/SLC16A1/AXL/MERTK/DNMT3A/ADAM9/CD24/CASP3/CRKL/CREB1/ITGB3/ABCA1/MAP2K1/PPARG/JAK2/ATP11A/DUSP2/ADAM10/ARG2/ARNT/ATP2A2/CALR/CAMK2D/CAMK2G/DUSP5/DUSP7/IL10/ITGAV/ITGB5/LIPA/LRP1/MFGE8/NFATC3/ODC1/P2RY2/MAPK1/PROS1/PTPN11/RAB5A/RAB5B/RAB5C/RAC1/SGK1/MAPKAPK2/TGFBRAP1/ATP8A1/VPS39/PANX1/GULP1/RAB14/ATP8A2/TMEM30A/ANO3/VPS16/DUSP16/XKR…	133
hsa05231	Choline metabolism in cancer	88/5152	99/7853	0.888889	1.3549	4.90768	8.70819e-08	5.13783e-07	2.26107e-07	SP1/EGFR/PIK3R1/HIF1A/AKT2/PLD1/TSC1/PDGFD/PLPP1/KRAS/NRAS/SLC44A1/SLC22A5/JUN/PIK3R2/RAF1/MAP2K1/FOS/HRAS/AKT3/DGKA/EIF4EBP1/MTOR/GRB2/PDGFA/PDGFB/PDGFRA/PDGFRB/PDPK1/PIK3CA/PIK3CB/PLA2G4A/PLCG1/PRKCA/PRKCB/PRKCG/MAPK1/MAPK8/RAC1/RPS6KB1/RPS6KB2/SOS2/PIP5K1A/DGKD/WASF1/DGKI/WASF2/WASF3/CHPT1/SLC44A2/DGKH/TSC2/DGKG/PIK3R3/EGF/MAPK10/SLC22A4/DGKE/DGKB/RAC3/SOS1/GPCPD1/P3R3URF-PIK3R3/MAPK9/PCYT1A/R…	88
hsa04072	Phospholipase D signaling pathway	126/5152	149/7853	0.845638	1.28897	4.91823	1.39737e-07	7.97853e-07	3.51122e-07	EGFR/PIK3R1/AKT2/PLD1/PTGFR/TSC1/PDGFD/PLPP1/KRAS/NRAS/ADCY6/DNM2/RHOA/GAB1/PIK3R2/RAF1/SHC1/MAP2K1/HRAS/AKT3/ADCY3/AGT/ARF6/DGKA/PTK2B/MTOR/FYN/GNA12/GNAS/GRB2/GRM1/GRM3/GRM5/GRM7/INSR/PDGFA/PDGFB/PDGFRA/PDGFRB/PIK3CA/PIK3CB/PLA2G4A/PLCG1/PLCG2/PRKCA/MAPK1/PTPN11/RALA/RALB/SOS2/PIP5K1A/DGKD/DGKI/CYTH2/AGPAT1/GNA13/RAPGEF4/RRAS2/DNM3/SHC3/AGPAT5/AGPAT3/AGPAT4/DGKH/TSC2/AVPR1A/KITLG/ARF1/DGKG/PIK3…	126
hsa03083	Polycomb repressive complex	75/5152	83/7853	0.903614	1.37735	4.77291	1.5863e-07	8.77422e-07	3.86139e-07	BMI1/USP7/CBX4/MGA/SUZ12/AUTS2/PCGF2/PHF19/PHC2/PCGF5/ASXL2/JARID2/AURKB/BAP1/CREBBP/EP300/EZH1/HDAC1/FOXK2/RBBP7/RING1/SCML1/UBE2D1/UBE2D2/UBE2D3/YY1/EED/DCAF7/PCGF3/SCML2/MTF2/SCMH1/KDM2A/RYBP/CBX6/SFMBT1/BCOR/TEX10/MBD5/BCORL1/PHC3/ASXL3/LCOR/KDM2B/USP45/MBD6/AEBP2/FOXK1/USP16/L3MBTL3/SFMBT2/FBRS/RBBP4/COMMD3-BMI1/HCFC1/SKP1/TFDP1/ASXL1/UBE2D4/WDR5B/PCGF1/OGT/EPOP/MAX/CBX3/CBX2/FBRSL1/EZH2/HDA…	75
hsa04210	Apoptosis	116/5152	137/7853	0.846715	1.29062	4.73915	3.82966e-07	2.05409e-06	9.0397e-07	FAS/APAF1/DAXX/BCL2/PIK3R1/TP53/AKT2/NFKB1/PARP1/FASLG/CASP8/EIF2S1/TNFRSF10B/BID/TUBA1A/KRAS/NRAS/LMNB1/IKBKB/RELA/JUN/CASP3/BCL2L11/PIK3R2/RAF1/CTSC/CFLAR/MAP2K1/FOS/HRAS/FADD/AKT3/BCL2L1/ATM/BBC3/ACTB/ACTG1/PARP4/BIRC2/BIRC3/XIAP/BIRC5/ATF4/CAPN1/CAPN2/CHUK/CTSZ/GADD45A/DFFA/ITPR1/ITPR2/LMNA/NFKBIA/PDPK1/PIK3CA/PIK3CB/PMAIP1/MAPK1/MAPK8/PTPN13/SPTAN1/AIFM1/EIF2AK3/TUBA1B/DIABLO/TUBA1C/LMNB2/DA…	116
hsa04115	p53 signaling pathway	68/5152	75/7853	0.906667	1.382	4.59064	4.48319e-07	2.3339e-06	1.02711e-06	SERPINB5/CDKN1A/FAS/SESN1/APAF1/CDK6/PTEN/BCL2/THBS1/CCNG1/TP53/CASP8/MDM4/TNFRSF10B/BID/CCND1/PPP1R13L/CDK4/PERP/IGFBP3/CASP3/CCNE1/CCND3/CCND2/CDK2/BCL2L1/ATM/BBC3/CCNB1/CDK1/CHEK1/GADD45A/MDM2/SERPINE1/PMAIP1/PPM1D/CCNE2/EI24/RRM2B/SHISA5/ZMAT3/SESN3/IGF1/TSC2/RCHY1/GORAB/ATR/GTSE1/RPRM/ADGRB1/COP1/SFN/SESN2/RRM2/SIAH1/TP73/ZNF385A/STEAP3/TNFRSF10A/GADD45G/AIFM2/CCNB2/CHEK2/CD82/GADD45B/CASP9/…	68
hsa04137	Mitophagy - animal	91/5152	105/7853	0.866667	1.32103	4.5736	7.90355e-07	3.99694e-06	1.75899e-06	E2F1/SP1/HIF1A/TP53/FOXO3/EIF2S1/KRAS/NRAS/MTX1/MITF/RELA/JUN/RHOT1/TBK1/HRAS/BCL2L1/ATF4/BNIP3/CSNK2A1/CSNK2A2/OPA1/MAPK8/RAB5A/RAB5B/RAB5C/SRC/TFE3/VCP/ULK1/BECN1/SQSTM1/TAX1BP1/EIF2AK3/TOMM20/MFN2/USP15/HUWE1/CITED2/TOMM40/PHB2/GABARAPL2/RRAS2/GABARAPL1/RABGEF1/SMURF2/TBC1D15/ATG9A/NLRX1/TBC1D17/MAP1LC3B/RHOT2/MTX3/USP8/RPS27A/AMFR/PGAM5/SMURF1/MAPK10/RAB7A/ARIH1/NBR1/MTX2/MON1B/SAMM50/FIS1/AM…	91
hsa04550	Signaling pathways regulating pluripotency of stem cells	120/5152	144/7853	0.833333	1.27022	4.51974	1.41962e-06	6.97979e-06	3.07169e-06	BMPR2/STAT3/MYC/PIK3R1/BMI1/REST/MEIS1/APC/AKT2/WNT1/IGF1R/LIFR/SOX2/WNT5A/KAT6A/FZD6/PCGF2/SMAD1/MAPK14/HOXA1/KRAS/NRAS/SMAD5/ACVR1B/DVL2/PCGF5/JARID2/PIK3R2/RAF1/JAK1/MAP2K1/KLF4/HRAS/SMAD2/JAK2/AXIN2/AKT3/ACVR1/ACVR2A/ACVR2B/ZFHX3/CTNNB1/DUSP9/DVL3/FGF2/FGFR2/GRB2/GSK3B/ID4/IL6ST/SMAD3/SMAD4/PAX6/PIK3CA/PIK3CB/MAPK1/SKIL/TCF3/FZD5/FZD3/AXIN1/FZD1/FZD7/FZD8/PCGF3/RIF1/SMARCAD1/ACVR1C/IGF1/PIK3R…	120
hsa04151	PI3K-Akt signaling pathway	278/5152	362/7853	0.767956	1.17057	4.58874	1.52728e-06	7.30616e-06	3.21532e-06	CDKN1A/IL6R/SGK3/CDK6/PTEN/BCL2/ERBB2/THBS1/PTK2/VEGFA/MYC/COL4A1/TLR4/EGFR/PIK3R1/BRCA1/TP53/AKT2/FOXO3/NFKB1/TLR2/FASLG/ATF2/IGF1R/ITGB8/NTF3/TSC1/GNB4/PDGFD/BDNF/LAMC2/ERBB3/KRAS/NRAS/LAMC1/CCND1/LAMB3/IRS1/COL1A1/COL1A2/COL4A2/IKBKB/CDK4/RELA/HSP90B1/BCL2L11/CCNE1/CCND3/PIK3R2/RAF1/MET/CCND2/CREB1/ITGB3/RPTOR/ITGB4/PPP2R2A/JAK1/MAP2K1/YWHAZ/DDIT4/ERBB4/HRAS/RELN/JAK2/CDK2/AKT3/G6PC3/OSMR/BCL2…	278
hsa04350	TGF-beta signaling pathway	94/5152	110/7853	0.854545	1.30255	4.41323	2.10235e-06	9.79254e-06	4.30953e-06	BMPR2/TGFBR2/TGFB1/THBS1/SP1/MYC/TGFB2/FMOD/SMAD7/TGIF1/GDF5/ZFYVE16/AMH/SMAD1/E2F5/SMAD5/ACVR1B/FBN1/RHOA/BMP7/TGFBR1/SMAD2/ACVR1/ACVR2A/ACVR2B/BMP2/BMP6/CREBBP/E2F4/EP300/HDAC1/ID4/LTBP1/SMAD3/SMAD4/NEO1/PPP2CB/PPP2R1A/PPP2R1B/MAPK1/ROCK1/RPS6KB1/RPS6KB2/SKI/SKIL/TF/TFRC/CUL1/LEMD3/BAMBI/SIN3A/GREM1/TGIF2/GREM2/SMURF2/ACVR1C/RGMB/BMP8A/NBL1/PITX2/NCOR1/SMURF1/BMP4/DCN/PPP2CA/ZFYVE9/FST/SKP1/TFD…	94
hsa04020	Calcium signaling pathway	199/5152	254/7853	0.783465	1.19421	4.34526	4.7222e-06	2.11894e-05	9.32511e-06	PPIF/ERBB2/VEGFA/EGFR/ATP2B4/GNAQ/OXTR/PTGFR/PDGFD/ERBB3/NTRK3/PHKB/MET/CXCR4/P2RX7/ATP2B1/ADORA2B/ERBB4/PPP3CA/CCKBR/ADCY3/ASPH/ATP2A2/CACNA1B/CALM1/CALM2/CALM3/CAMK4/CAMK2D/CAMK2G/CD38/PTK2B/FGF1/FGF2/FGF9/FGFR2/FLT1/GNAS/GRIN2A/GRM1/GRM5/HRH1/HTR2C/HTR7/ITPKA/ITPR1/ITPR2/KDR/MYLK/NFATC3/NTRK2/PDGFA/PDGFB/PDGFRA/PDGFRB/PHKA1/PLCG1/PLCG2/PPP3R1/PRKCA/PRKCB/PRKCG/RET/RYR2/RYR3/STIM1/TGFA/TNNC1/VD…	199
hsa04022	cGMP-PKG signaling pathway	135/5152	166/7853	0.813253	1.23961	4.30921	4.78857e-06	2.11894e-05	9.32511e-06	PPIF/PRKCE/AKT2/ATP2B4/ATF2/GNAQ/MEF2A/MEF2C/GTF2I/IRS1/ADCY6/IRS2/GNAI3/RHOA/RAF1/CREB1/ATP2B1/MAP2K1/ROCK2/GNAI2/MEF2D/PPP3CA/AKT3/ATP1A2/ADCY3/ATF4/ATP1A1/ATP1B1/ATP2A2/CALM1/CALM2/CALM3/ATF6B/GNA12/GNAI1/GUCY1A2/INSR/ITPR1/ITPR2/KCNMA1/MYLK/PPP1R12A/NFATC3/PDE3A/PDE3B/PPP1CB/PPP1CC/PPP3R1/MAPK1/ROCK1/VDAC2/CREB5/GNA13/CREB3L2/ADRB2/EDNRB/ADRA1A/ADRB1/CACNA1D/OPRD1/ATP2B2/PRKG1/SLC8A1/VDAC3/PI…	135
hsa04330	Notch signaling pathway	56/5152	62/7853	0.903226	1.37675	4.11313	6.61353e-06	2.85511e-05	1.25649e-05	JAG1/NCSTN/DTX3L/NOTCH1/DVL2/NOTCH3/NOTCH2/ATXN1/ITCH/NUMBL/CREBBP/CTBP2/DVL3/EP300/HDAC1/RBPJ/TLE3/NUMB/KAT2B/NCOR2/MAML1/SPEN/DTX4/HEY1/APH1A/APH1B/MAML2/ATXN1L/DVL1/CIR1/SNW1/MAML3/HES1/CTBP1/KAT2A/PSEN1/TLE1/HEY2/HES5/HEYL/TLE2/NOTCH4/ADAM17/HDAC2/JAG2/LFNG/MFNG/TLE4/PSEN2/NRARP/DLL4/DTX3/DLL1/RBPJL/DLL3/PSENEN	56
hsa05230	Central carbon metabolism in cancer	63/5152	71/7853	0.887324	1.35251	4.12075	7.34364e-06	3.09482e-05	1.36198e-05	PTEN/ERBB2/MYC/EGFR/PIK3R1/HIF1A/TP53/AKT2/GLS/PDHA2/GLS2/G6PD/KRAS/NRAS/NTRK3/PIK3R2/RAF1/MET/MAP2K1/HRAS/AKT3/FGFR2/MTOR/HK2/IDH1/IDH2/LDHA/LDHB/PDGFRA/PDGFRB/PDHA1/PDHB/PFKP/PIK3CA/PIK3CB/PKM/MAPK1/RET/SLC1A5/SLC7A5/SLC16A3/PFKM/PGAM4/PIK3R3/LDHAL6A/PGAM1/SLC2A1/PFKL/P3R3URF-PIK3R3/SCO2/FGFR1/TIGAR/FGFR3/AKT1/HK1/PDK1/MAPK3/MAP2K2/SIRT3/KIT/NTRK1/HK3/PGAM2	63
hsa04152	AMPK signaling pathway	101/5152	122/7853	0.827869	1.26189	4.0262	1.74335e-05	7.17611e-05	3.15808e-05	PIK3R1/AKT2/FOXO3/FOXO1/IGF1R/PFKFB2/PRKAB2/TSC1/CCND1/IRS1/IRS2/PIK3R2/CREB1/RPTOR/PPP2R2A/PPARG/CCNA2/AKT3/G6PC3/ELAVL1/EEF2/EIF4EBP1/MTOR/HMGCR/INSR/LEPR/RAB8A/PDPK1/PFKFB3/PFKFB4/PFKP/PIK3CA/PIK3CB/PPP2CB/PPP2R1A/PPP2R1B/PPP2R2C/PPP2R3A/PPP2R5C/PRKAA1/PRKAA2/PRKAG1/RAB2A/RPS6KB1/RPS6KB2/SCD/SLC2A4/SREBF1/MAP3K7/ULK1/CREB5/CAMKK2/RAB10/TBC1D1/RAB14/CAB39/CREB3L2/ADIPOR2/SCD5/CAB39L/IGF1/PFKM/F…	101
hsa04820	Cytoskeleton in muscle cells	181/5152	233/7853	0.776824	1.18408	3.93941	3.22727e-05	0.000129824	5.71335e-05	TPM1/THBS1/COL4A1/COL5A2/DMD/ITGB8/SGCB/DAAM1/SYNE2/SDC4/TPM4/LMNB1/MYH9/COL3A1/COL1A1/COL1A2/COL4A2/FBN1/TLN1/VIM/ITGB3/ITGB4/FBN2/ATP1A2/ANK2/ACTA1/ACTB/ACTG1/ACTN2/ATP1A1/ATP1B1/CAPZA1/CAPZB/COL5A1/COL6A1/COL6A2/DAG1/DIAPH1/DSC2/DSG2/DSP/EMD/FLNC/FN1/HSPG2/ITGA6/ITGA1/ITGA2/ITGA3/ITGA4/ITGA9/ITGAV/ITGB5/JUP/LMNA/MYH1/PKP2/PLEC/SDC1/SNTA1/SNTB2/SPTAN1/SPTBN1/SPTBN2/TNNC1/TPM2/TPM3/VCL/ZYX/SDC3/…	181
hsa00510	N-Glycan biosynthesis	50/5152	56/7853	0.892857	1.36095	3.74362	4.57529e-05	0.000179961	7.9198e-05	ST6GAL1/MGAT4A/B4GALT1/MAN2A1/MAN1A1/DDOST/DPAGT1/FUT8/STT3A/RPN1/RPN2/MOGS/ALG3/MAN1A2/MAN1C1/ALG9/MAGT1/ALG2/MGAT4B/ALG11/ALG13/MGAT1/MGAT5B/MGAT2/MGAT5/ALG6/OSTC/GANAB/STT3B/MGAT4C/DPM2/MAN2A2/B4GALT3/DOLK/ALG8/ALG12/B4GALT2/DHRSX/KRTCAP2/DAD1/MGAT3/TUSC3/MAN1B1/DOLPP1/ALG10/TMEM258/ALG10B/ST6GAL2/ALG1/DPM3	50
hsa05235	PD-L1 expression and PD-1 checkpoint pathway in cancer	76/5152	90/7853	0.844444	1.28715	3.78389	4.95011e-05	0.000190472	8.38234e-05	PTEN/RASGRP1/STAT3/TLR4/EGFR/PIK3R1/HIF1A/AKT2/NFKB1/TLR2/MYD88/MAP2K3/TICAM2/MAPK14/KRAS/NRAS/EML4/IKBKB/RELA/JUN/TRAF6/PIK3R2/RAF1/JAK1/MAP2K1/FOS/HRAS/PPP3CA/JAK2/STAT1/AKT3/MAP3K3/CHUK/CSNK2A1/CSNK2A2/MTOR/IFNGR2/NFATC3/NFKBIA/PIK3CA/PIK3CB/PLCG1/PPP3R1/MAPK1/MAP2K6/PTPN11/RPS6KB1/RPS6KB2/TIRAP/CD4/PIK3R3/EGF/PTPN6/NFKBIB/CSNK2A3/P3R3URF-PIK3R3/ALK/PPP3R2/PPP3CB/PPP3CC/CD274/PDCD1/AKT1/MAPK11…	76
hsa04371	Apelin signaling pathway	113/5152	140/7853	0.807143	1.2303	3.79715	5.44121e-05	0.000204914	9.0179e-05	ACTA2/JAG1/PRKCE/AKT2/GNAQ/MEF2A/MEF2C/PLAT/PRKAB2/GNB4/KRAS/NRAS/CCND1/ADCY6/GNAI3/NOTCH3/RAF1/HDAC4/CDH1/MAP2K1/GNAI2/HRAS/TGFBR1/MEF2D/SMAD2/AKT3/ADCY3/CALM1/CALM2/CALM3/CAMK4/EGR1/MTOR/GNAI1/GNB1/GNB2/GNG5/ITPR1/ITPR2/SMAD3/SMAD4/MYLK/SERPINE1/PDE3B/PIK3C3/PRKAA1/PRKAA2/PRKAG1/MAPK1/RPS6/RPS6KB1/RPS6KB2/RYR2/RYR3/SLC9A1/BECN1/GNA13/RRAS2/PIK3R4/MAP1LC3B/GNG7/NOS1/PRKAG2/GNG4/SLC8A1/PIK3R5/PLI…	113
hsa00513	Various types of N-glycan biosynthesis	40/5152	44/7853	0.909091	1.38569	3.54312	0.000106022	0.000390955	0.000172053	MGAT4A/B4GALT1/MAN2A1/MAN1A1/DDOST/FUT8/STT3A/RPN1/RPN2/ALG3/MAN1A2/MAN1C1/ALG9/CHST9/MAGT1/ALG2/MGAT4B/ALG11/ALG13/MGAT1/MGAT2/OSTC/STT3B/MGAT4C/HEXD/MAN2A2/B4GALT3/ALG12/B4GALT2/KRTCAP2/DAD1/HEXA/HEXB/TUSC3/MAN1B1/ST3GAL3/TMEM258/B4GALNT3/B4GALNT4/ALG1	40
hsa05202	Transcriptional misregulation in cancer	156/5152	201/7853	0.776119	1.18301	3.62995	0.000122064	0.000440926	0.000194044	CDKN1A/TGFBR2/BCL6/PTK2/SP1/MYC/BMI1/MEIS1/TP53/MMP9/FOXO1/CEBPB/NFKB1/HOXA9/IGF1R/MEF2C/PBX1/PLAT/PER2/HPGD/NSD2/SMAD1/DDX5/ZEB1/HMGA2/MITF/RELA/IGFBP3/LMO2/MET/RUNX1T1/CCND2/PPARG/CCNA2/BMP2K/BCL2L1/ATM/BIRC2/BIRC3/RUNX2/CCNT1/CCNT2/CD86/CDK9/GADD45A/DUSP6/ERG/ETV1/ETV5/EYA1/FLI1/FLT1/FUS/FUT8/HDAC1/HHEX/IL6/JUP/LYL1/MDM2/KMT2A/MLLT1/MLLT3/PBX3/PDGFA/CDK14/REL/RXRB/SIX1/SS18/TCF3/TFE3/NR4A3/TAF…	156
hsa01200	Carbon metabolism	95/5152	117/7853	0.811966	1.23765	3.57673	0.000138382	0.000489872	0.000215585	ACAT1/PDHA2/ENO4/G6PD/SUCLG2/RPIA/TPI1/CS/ADH5/DLAT/DLD/ECHS1/GAPDH/GPI/HK2/IDH1/IDH2/MDH1/ME1/OGDH/PCCA/PCCB/PDHA1/PDHB/PFKP/PGD/PKM/PRPS1/PRPS2/RPE/SDHB/SDHC/SHMT1/SHMT2/TKT/SUCLA2/ME3/PHGDH/PSAT1/OGDHL/ACSS2/ADPGK/GPT2/CPS1/ENO1/ENO3/PGK1/FH/PFKM/FBP1/PGAM4/ACO2/ME2/ACOX1/DLST/ESD/GOT1/GOT2/ACO1/PGAM1/IDH3G/GCSH/GLUD1/ALDH6A1/TALDO1/IDH3B/HIBCH/SDSL/PGLS/PFKL/MMUT/ALDOA/ALDOC/PC/GLDC/PGP/ACOX3…	95
hsa04340	Hedgehog signaling pathway	49/5152	56/7853	0.875	1.33373	3.46131	0.000181701	0.000630609	0.00027752	BCL2/CSNK1A1/CUL3/BOC/FBXW11/CCND1/SUFU/CCND2/BTRC/ARRB1/CSNK1D/CSNK1G3/GLI2/GSK3B/SHH/CUL1/IQCE/GPR161/CDON/CSNK1G1/SMURF2/SPOPL/GLI3/PTCH1/PTCH2/SMURF1/ARRB2/KIF3A/EFCAB7/GRK2/GRK3/MEGF8/EVC/GAS1/PRKACB/DISP1/SPOP/MGRN1/CSNK1E/HHIP/MOSMO/CSNK1G2/PRKACA/DHH/HHATL/IHH/LRP2/TPTEP2-CSNK1E/EVC2	49
hsa04370	VEGF signaling pathway	52/5152	60/7853	0.866667	1.32103	3.44732	0.00019952	0.000679135	0.000298876	PTK2/VEGFA/PIK3R1/AKT2/MAPK14/KRAS/NRAS/CDC42/PIK3R2/RAF1/MAP2K1/HRAS/PPP3CA/AKT3/KDR/PIK3CA/PIK3CB/PLA2G4A/PLCG1/PLCG2/PPP3R1/PRKCA/PRKCB/PRKCG/MAPK1/PXN/RAC1/SRC/MAPKAPK3/MAPKAPK2/PIK3R3/RAC3/P3R3URF-PIK3R3/PTGS2/NOS3/PPP3R2/SPHK1/PPP3CB/PPP3CC/HSPB1/AKT1/MAPK11/NFATC2/MAPK3/MAP2K2/RAC2/PLA2G4C/SH2D2A/SPHK2/MAPK13/SHC2/CASP9	52
hsa03250	Viral life cycle - HIV-1	55/5152	64/7853	0.859375	1.30991	3.43799	0.000213266	0.00071223	0.00031344	MDFIC/PDCD6IP/HGS/CXCR4/BICD1/CCNT1/CCNT2/CDK9/CREBBP/EP300/MAP1A/MAP1B/MLLT1/MLLT3/PPIA/RAN/SMARCB1/SUPT5H/XPO1/KAT2B/VPS4B/NUP153/SERINC3/CPSF6/PSIP1/ELL2/BICD2/TNPO3/SAMHD1/AFF4/VPS4A/NELFCD/CPSF7/SERINC5/CCR5/CD4/BST2/NELFA/RANBP2/NELFB/APOBEC3D/MAP1S/KAT2A/FURIN/SUPT4H1/CHMP4B/MX1/ELL/NELFE/APOBEC3C/FEZ1/ELL3/MX2/TSG101/PIN1	55
hsa00564	Glycerophospholipid metabolism	84/5152	103/7853	0.815534	1.24309	3.42963	0.000251706	0.000825035	0.000363084	GPD2/PLD1/LPGAT1/GPD1L/LPIN1/ETNK1/GPAM/PLPP1/DGKA/PLA2G4A/DGKD/CDS2/DGKI/PGS1/LPIN2/LPCAT3/CDIPT/AGPAT1/PLD3/CRLS1/AGPAT5/AGPAT3/AGPAT4/CHPT1/ETNPPL/LPIN3/MBOAT7/LPCAT1/SAMD8/DGKH/SGMS2/LCLAT1/SGMS1/ACHE/DGKG/PNPLA7/DGKE/DGKB/PTDSS1/LPCAT2/GPCPD1/PTDSS2/PLA2G12A/MBOAT2/PLPP5/GPAT3/PLAAT3/CDS1/PCYT1A/DGKZ/PNPLA6/ETNK2/MBOAT1/LYPLA1/PLA2G12B/PLPP4/PLPP3/SELENOI/PISD/GPD1/PCYT2/GNPAT/PLA2G4C/CEPT1/…	84
hsa03018	RNA degradation	65/5152	78/7853	0.833333	1.27022	3.31229	0.00038683	0.00124489	0.000547855	BTG2/PAN3/DCP1A/HSPD1/CNOT6/BTG3/DDX6/HSPA9/CNOT4/PARN/PFKP/EXOSC10/PABPC4/CNOT8/TOB1/TOB2/XRN2/DIS3/EDC4/PABPC1/LSM1/LSM3/CNOT7/XRN1/EDC3/PNPT1/DIS3L/DCP2/PATL1/ENO1/ENO3/PFKM/PABPC1L2B/PABPC4L/LSM5/NUDT16/CNOT2/LSM4/CNOT1/EXOSC5/PABPC3/CNOT6L/DCP1B/PFKL/CNOT9/TENT4B/TENT4A/MTREX/EXOSC2/CNOT10/PAN2/ZCCHC7/SKIC8/BTG1/EXOSC8/DHX36/ENO2/EXOSC9/MPHOSPH6/CNOT3/EXOSC1/LSM7/EXOSC4/EXOSC6/SKIC2	65
hsa03410	Base excision repair	39/5152	44/7853	0.886364	1.35105	3.22489	0.000475112	0.00150169	0.00066087	HMGB1/PARP1/TDP1/TDG/POLE2/PARP4/LIG3/PCNA/POLD2/POLE/POLG/RFC3/RFC5/UNG/XRCC1/POLD3/POLE3/PARG/PARP2/POLL/RFC1/APEX1/MUTYH/FEN1/POLD1/RFC2/POLD4/APTX/ADPRS/MBD4/LIG1/NTHL1/POLE4/NEIL1/NEIL2/MPG/SMUG1/POLG2/PARP3	39
hsa04540	Gap junction	75/5152	92/7853	0.815217	1.24261	3.23259	0.00054973	0.00170706	0.000751247	EGFR/GNAQ/MAP3K2/PDGFD/GJA1/TUBA1A/KRAS/NRAS/TJP1/ADCY6/GNAI3/RAF1/MAP2K1/GNAI2/HRAS/ADCY3/CDK1/CSNK1D/GNAI1/GNAS/GRB2/GRM1/GRM5/GUCY1A2/HTR2C/ITPR1/ITPR2/PDGFA/PDGFB/PDGFRA/PDGFRB/PRKCA/PRKCB/PRKCG/MAPK1/SOS2/SRC/TUBA1B/TUBB4B/TUBA1C/HTR2A/ADRB1/PRKG1/EGF/ADCY5/ITPR3/SOS1/PLCB1/ADCY2/ADCY1/ADCY4/GUCY1A1/GUCY1B1/LPAR1/PLCB3/PRKACB/TUBB4A/PDGFC/TUBB/GNA11/TUBA4A/TUBB2A/MAPK7/ADCY7/ADCY9/DRD1/PLCB2…	75
hsa04530	Tight junction	131/5152	170/7853	0.770588	1.17458	3.17809	0.000718799	0.00219358	0.000965357	ERBB2/PRKCE/DLG1/MAP3K1/PRKAB2/TIAM1/ACTR2/RAPGEF6/PALS1/NF2/TUBA1A/ARHGEF18/MYH9/CCND1/TJP1/F11R/CDK4/JUN/CDC42/RHOA/EZR/PPP2R2A/ROCK2/RDX/ACTB/ACTG1/ACTN4/ACTN1/CLDN4/CLDN7/DLG2/DLG3/CTTN/HSPA4/LLGL1/RAB8A/MSN/NEDD4/PCNA/PPP2CB/PPP2R1A/PPP2R1B/PPP2R2C/PRKAA1/PRKAA2/PRKAG1/PRKCI/MAPK8/RAC1/RAP1A/ROCK1/SRC/SYMPK/MPDZ/CLDN1/ARHGEF2/MAGI1/RAPGEF2/ARPC5/ARPC3/ACTR3/TUBA1B/NEDD4L/AMOTL2/RAB8B/ARHGAP1…	131
hsa00450	Selenocompound metabolism	17/5152	17/7853	1	1.52426	2.98842	0.000765657	0.00229697	0.00101086	PAPSS2/CTH/TXNRD1/PAPSS1/TXNRD2/SEPHS1/MARS2/MTR/TXNRD3/SEPHS2/KYAT3/MARS1/PSTK/SCLY/SEPSECS/INMT/KYAT1	17
hsa01230	Biosynthesis of amino acids	62/5152	75/7853	0.826667	1.26006	3.12522	0.000812661	0.00239735	0.00105503	BCAT1/ENO4/RPIA/TPI1/CS/ARG2/ASNS/CTH/GAPDH/IDH1/IDH2/MAT2A/PAH/PFKP/PKM/PRPS1/PRPS2/PYCR1/ALDH18A1/RPE/SHMT1/SHMT2/TKT/PHGDH/PSAT1/GPT2/CPS1/ENO1/ENO3/PGK1/MTR/PFKM/PGAM4/ACO2/GOT1/GOT2/ACO1/PGAM1/IDH3G/TALDO1/IDH3B/SDSL/ACY1/PFKL/ABHD14A-ACY1/PYCR3/ALDOA/ALDOC/BCAT2/PC/ASL/NAGS/ALDOB/GLUL/MAT1A/MAT2B/PYCR2/ENO2/IDH3A/PGK2/PGAM2/PRPS1L1	62
hsa03050	Proteasome	40/5152	46/7853	0.869565	1.32545	3.05725	0.000973514	0.00282479	0.00124314	PSMD9/PSMA2/PSMB5/PSMB7/PSMC2/PSMD1/PSMD2/PSMD11/PSMD12/PSMD6/PSME3/ADRM1/PSME4/PSMB9/PSMA4/PSMA5/PSMA1/PSMA3/PSMA6/PSMB1/PSMB4/PSMC3/PSMD3/PSMD8/PSMD13/PSMD14/PSMF1/PSMB6/PSMD4/PSMC5/PSMB10/PSMA7/SEM1/PSMB8/PSMC1/POMP/PSMB2/PSMC4/PSMC6/PSMD7	40
hsa04024	cAMP signaling pathway	170/5152	226/7853	0.752212	1.14657	3.0877	0.00101139	0.00288735	0.00127068	PPARA/PIK3R1/AKT2/NFKB1/ATP2B4/OXTR/PLD1/TIAM1/AMH/BDNF/ADCY6/GNAI3/RELA/JUN/RHOA/PAK1/PIK3R2/RAF1/CREB1/ATP2B1/MAP2K1/FOS/ROCK2/GNAI2/AKT3/ATP1A2/VAV3/ADCY3/ATP1A1/ATP1B1/ATP2A2/CALM1/CALM2/CALM3/CAMK4/CAMK2D/CAMK2G/CREBBP/EP300/GABBR1/GNAI1/GNAS/GRIA1/GRIN2A/HTR1D/PPP1R12A/NFKBIA/PDE3A/PDE3B/PDE4D/PIK3CA/PIK3CB/PPP1CB/PPP1CC/MAPK1/MAPK8/RAC1/RAP1A/RAP1B/ROCK1/RYR2/SLC9A1/SOX9/VAV2/CREB5/ABCC4/R…	170
hsa04114	Oocyte meiosis	108/5152	139/7853	0.776978	1.18432	3.02798	0.00122796	0.00344997	0.00151827	SMC1A/IGF1R/RPS6KA3/SLK/CPEB3/MAPK14/FBXW11/ADCY6/CCNE1/MAP2K1/YWHAZ/BTRC/PPP3CA/CDK2/ADCY3/AR/BUB1/CALM1/CALM2/CALM3/CAMK2D/CAMK2G/CCNB1/CDK1/CDC20/CDC25C/CDC27/ITPR1/ITPR2/MAD2L1/PGR/PPP1CB/PPP1CC/PPP2CB/PPP2R1A/PPP2R1B/PPP2R5C/PPP3R1/MAPK1/RPS6KA2/AURKA/YWHAE/YWHAG/YWHAH/CUL1/CDC23/SMC3/CCNE2/ESPL1/YWHAQ/ANAPC13/ANAPC4/ANAPC5/ANAPC7/ANAPC1/CPEB4/CPEB2/IGF1/RPS6KA1/MAD1L1/CDC16/CPEB1/ADCY5/ITPR…	108
hsa03015	mRNA surveillance pathway	82/5152	103/7853	0.796117	1.21349	3.01205	0.00127988	0.00353965	0.00155774	PYM1/WDR82/PNN/RBM8A/PPP2R2A/SMG5/CSTF3/FUS/GSPT1/NCBP1/PPP1CB/PPP1CC/PPP2CB/PPP2R1A/PPP2R1B/PPP2R2C/PPP2R3A/PPP2R5C/DDX39B/SYMPK/RNMT/PABPC4/EIF4A3/SMG7/SRRM1/PAPOLA/NUDT21/CPSF6/CASC3/NCBP2/ACIN1/SMG1/CSTF2T/SMG6/TARDBP/GSPT2/PABPC1/SSU72/CPSF1/CPSF3/PELO/WDR33/PAPOLG/UPF3B/CPSF7/FIP1L1/MSI2/DDX19B/PABPC1L2B/NXF1/PABPC4L/PPP2R2B/BCL2L2-PABPN1/MSI1/PPP2CA/UPF1/PABPN1/ETF1/SAP18/PPP2R5B/PPP2R5D/P…	82
hsa04217	Necroptosis	122/5152	159/7853	0.767296	1.16956	2.98306	0.00144618	0.00393805	0.00173307	FAS/STAT3/BCL2/HMGB1/TLR4/PARP1/FASLG/CASP8/IL1B/TLR3/TNFAIP3/TNFRSF10B/TRPM7/TICAM2/BID/DNM1L/CFLAR/JAK1/FADD/JAK2/STAT1/STAT5A/BIRC2/BIRC3/XIAP/CAMK2D/CAMK2G/CAPN1/CAPN2/CYLD/FTH1/FTL/HSP90AA1/HSP90AB1/IFNAR1/IFNGR2/IL1A/PLA2G4A/PPIA/PPID/MAPK8/EIF2AK2/PYGB/PYGL/PYGM/STAT2/STAT5B/TYK2/VDAC2/SQSTM1/AIFM1/VPS4B/SPATA2/RBCK1/USP21/VPS4A/CHMP2A/PYCARD/CHMP3/CYBB/SMPD1/TRAF5/CHMP1A/VDAC3/MLKL/SLC25A…	122
hsa00532	Glycosaminoglycan biosynthesis - chondroitin sulfate / dermatan sulfate	20/5152	21/7853	0.952381	1.45168	2.86232	0.00170105	0.00456191	0.00200762	DSE/UST/CHSY1/CHST3/CSGALNACT2/CHST12/CSGALNACT1/CHST7/XYLT2/CHPF/DSEL/CHSY3/XYLT1/B3GALT6/CHST14/CHST11/CHST15/B4GALT7/B3GAT3/CHST13	20
hsa00020	Citrate cycle (TCA cycle)	27/5152	30/7853	0.9	1.37184	2.818	0.00229019	0.00596427	0.00262477	PDHA2/SUCLG2/CS/DLAT/DLD/IDH1/IDH2/MDH1/OGDH/PDHA1/PDHB/SDHB/SDHC/SUCLA2/OGDHL/FH/ACLY/ACO2/DLST/ACO1/IDH3G/IDH3B/PC/SUCLG1/SDHA/MDH2/IDH3A	27
hsa00310	Lysine degradation	52/5152	63/7853	0.825397	1.25812	2.8408	0.00229136	0.00596427	0.00262477	PLOD3/ACAT1/SETD1B/SETD2/NSD2/NSD3/HADH/ALDH9A1/ALDH2/ALDH3A2/DLD/ECHS1/EZH1/HADHA/KMT2A/PLOD1/PLOD2/KMT2D/ASH1L/KMT2E/KMT2C/PRDM16/SMYD3/EHMT1/CAMKMT/SETD7/ALDH1B1/PRDM2/MECOM/SETDB1/SETDB2/EHHADH/SUV39H2/DLST/SETD1A/DHTKD1/NSD1/DOT1L/KMT2B/KMT5B/KMT5A/KMT5C/COLGALT1/SETMAR/EZH2/ACAT2/EHMT2/COLGALT2/AADAT/PRDM6/ALDH7A1/BBOX1	52
hsa00514	Other types of O-glycan biosynthesis	40/5152	47/7853	0.851064	1.29724	2.8227	0.00239319	0.00608094	0.00267612	PLOD3/ST6GAL1/GXYLT2/B4GALT1/GALNT1/GALNT2/GALNT3/GALNT5/POFUT1/GALNT7/POGLUT1/GALNT16/GALNT12/GXYLT1/EOGT/POMT1/GALNT9/POC1B-GALNT4/GALNT4/GALNT15/XXYLT1/OGT/GALNT18/GALNT17/B4GALT3/COLGALT1/B4GALT2/POMT2/LFNG/MFNG/COLGALT2/C1GALT1/GALNT11/GALNTL6/ST3GAL3/GALNT14/GALNT13/ST6GAL2/GALNT10/B3GLCT	40
hsa00600	Sphingolipid metabolism	46/5152	55/7853	0.836364	1.27484	2.82476	0.00240489	0.00608094	0.00267612	SPTLC3/CERS6/PLPP1/KDSR/GLB1/NEU1/PSAP/UGCG/DEGS1/B4GALT6/B4GALT5/SPTLC1/CERS2/SMPD4/CERK/SGPP1/SAMD8/SGMS2/SGMS1/GALC/SMPD1/SPTLC2/ACER3/GBA2/SGPP2/ASAH1/SPHK1/GAL3ST1/B4GALNT1/CERS5/PLPP3/ARSA/HEXA/HEXB/UGT8/CERS4/GM2A/SPHK2/CERS1/PLPP2/GBA1/SMPD3/NEU4/ACER1/ENPP7/DEGS2	46
hsa04392	Hippo signaling pathway - multiple species	26/5152	29/7853	0.896552	1.36658	2.7313	0.00317094	0.00790501	0.00347886	LATS2/LATS1/NF2/TEAD1/PAK1/YAP1/STK3/TEAD2/RASSF2/RASSF1/WWC1/WWTR1/MOB1A/SAV1/FAT4/AJUBA/FRMD6/WTIP/RASSF4/DCHS1/LIMD1/CSNK1E/MOB1B/TPTEP2-CSNK1E/DCHS2/RASSF6	26
hsa04130	SNARE interactions in vesicular transport	29/5152	33/7853	0.878788	1.3395	2.69907	0.00362179	0.00890357	0.00391831	VAMP3/VAMP4/STX3/STX5/VAMP7/STX7/STX16/SNAP29/STX6/VTI1B/YKT6/STX18/USE1/VAMP2/GOSR1/BET1L/BNIP1/SEC22B/STX1A/STX17/VTI1A/STX11/VAMP8/SNAP23/BET1/VAMP5/GOSR2/VAMP1/STX1B	29
hsa00250	Alanine, aspartate and glutamate metabolism	32/5152	37/7853	0.864865	1.31828	2.68	0.00390782	0.00947513	0.00416984	GLS/GLS2/ASRGL1/ABAT/ASNS/CAD/FOLH1/GFPT1/GPT2/RIMKLA/CPS1/ASPA/GAD1/GAD2/GOT1/GOT2/GLUD1/RIMKLB/ADSL/ADSS2/ADSS1/PPAT/ASL/NIT2/GLUL/ALDH4A1/GFPT2/GLUD2/NAT8L/ALDH5A1/AGXT/IL4I1	32
hsa03440	Homologous recombination	35/5152	41/7853	0.853659	1.3012	2.67043	0.00406046	0.00971217	0.00427416	BRCA1/RAD51C/BRCA2/ATM/BARD1/BLM/NBN/POLD2/RAD51/RAD51D/RPA2/RPA3/POLD3/TOPBP1/BRIP1/BRCC3/RPA1/TOP3A/RAD50/PALB2/MRE11/SEM1/BABAM2/ABRAXAS1/POLD1/BABAM1/POLD4/MUS81/XRCC3/SSBP1/XRCC2/EME1/UIMC1/TOP3B/RAD54L	35
hsa00230	Purine metabolism	98/5152	128/7853	0.765625	1.16701	2.63101	0.00462031	0.0109039	0.00479863	NT5C2/PGM2/PGM1/ADCY6/PAPSS2/ADA/ADCY3/AK4/ENTPD1/DCK/GUCY1A2/IMPDH1/IMPDH2/PNP/NT5E/PDE3A/PDE3B/PDE4D/PRPS1/PRPS2/RRM1/XDH/PDE8B/GMPS/PAPSS1/GDA/PAICS/ENPP4/RRM2B/AK3/GMPR2/GART/PDE1A/PDE4B/ADK/ADCY10/NUDT16/PDE1C/NT5C1B-RDH14/ADCY5/PDE7A/PDE8A/ENTPD5/AMPD2/ATIC/ENPP1/AK5/NUDT5/PDE7B/ADCY2/ADCY1/NUDT9/NTPCR/ITPA/HDDC3/ADSL/ADCY4/AK6/PRUNE1/GUCY1A1/GUCY1B1/ADSS2/ADA2/ADSS1/PDE10A/AK2/ENTPD6/ENTPD…	98
hsa04215	Apoptosis - multiple species	28/5152	32/7853	0.875	1.33373	2.61249	0.00490502	0.0114235	0.0050273	APAF1/BCL2/CASP8/BID/CASP3/BCL2L11/FADD/BCL2L1/BBC3/BIRC2/BIRC3/XIAP/BIRC5/PMAIP1/MAPK8/BECN1/DIABLO/BIRC6/MAPK10/BOK/MAPK9/NGFR/CASP7/TNFRSF1A/CASP9/BAK1/BAX/BIRC7	28
hsa03430	Mismatch repair	21/5152	23/7853	0.913043	1.39172	2.5982	0.00503991	0.0115853	0.00509848	MSH2/MSH6/MLH1/PCNA/POLD2/RFC3/RFC5/RPA2/RPA3/EXO1/POLD3/PMS2/MLH3/RFC1/RPA1/POLD1/RFC2/POLD4/SSBP1/LIG1/MSH3	21
hsa03030	DNA replication	31/5152	36/7853	0.861111	1.31256	2.59585	0.00521283	0.0118291	0.0052058	POLE2/MCM2/MCM3/MCM4/MCM5/MCM6/MCM7/PCNA/POLA1/POLD2/POLE/RFC3/RFC5/RPA2/RPA3/POLD3/POLA2/POLE3/RNASEH1/DNA2/RNASEH2B/RFC1/RPA1/FEN1/POLD1/RFC2/POLD4/SSBP1/LIG1/POLE4/RNASEH2A	31
hsa03420	Nucleotide excision repair	51/5152	63/7853	0.809524	1.23393	2.57453	0.00558679	0.0125172	0.00550863	GTF2H1/POLE2/ERCC8/DDB1/ERCC4/PCNA/POLD2/POLE/POLR2B/POLR2C/POLR2D/POLR2E/POLR2G/POLR2H/POLR2L/RAD23B/RFC3/RFC5/RPA2/RPA3/CUL4B/CUL4A/POLD3/POLE3/UVSSA/ERCC6/POLR2M/CCNH/RFC1/RPA1/RAD23A/RBX1/GTF2H2/BIVM-ERCC5/GTF2H3/MNAT1/POLD1/RFC2/XPC/POLD4/ERCC2/CETN2/POLR2K/ERCC3/ERCC5/LIG1/POLE4/GTF2H2C/ERCC1/GTF2H4/POLR2J	51
hsa03460	Fanconi anemia pathway	45/5152	55/7853	0.818182	1.24712	2.53992	0.00624801	0.0138237	0.00608359	BRCA1/REV3L/REV1/FANCI/RAD51C/BRCA2/FANCD2/BLM/ERCC4/FANCG/MLH1/RAD51/RPA2/RPA3/USP1/POLK/FANCM/BRIP1/SLX4/PMS2/FANCL/ATR/RPA1/TOP3A/POLH/UBE2T/WDR48/FANCF/PALB2/EME2/HES1/MUS81/FANCA/FANCE/RMI1/ATRIP/EME1/ERCC1/FANCB/TOP3B/RMI2/FAAP100/FAAP24/POLN/CENPX	45
hsa00561	Glycerolipid metabolism	52/5152	65/7853	0.8	1.21941	2.4531	0.0081168	0.0177367	0.00780563	LPIN1/GPAM/PLPP1/ALDH9A1/ALDH2/ALDH3A2/AKR1B1/CEL/DGKA/GK/DGKD/DGAT1/DGKI/LPIN2/AKR1A1/AGPAT1/MGLL/AGPAT5/AGPAT3/AGPAT4/PNPLA2/LPIN3/PNPLA3/DGKH/LCLAT1/ALDH1B1/DGKG/DGKE/DGKB/MBOAT2/PNLIPRP1/PLPP5/GPAT3/LIPG/DGKZ/AGK/MBOAT1/PLPP4/PLPP3/AKR1B10/LPL/PNLIP/ABHD16A/GLYCTK/ALDH7A1/AGPAT2/PLPP2/GPAT4/GPAT2/LIPC/DGKQ/MOGAT3	52
hsa04216	Ferroptosis	35/5152	42/7853	0.833333	1.27022	2.42495	0.00900604	0.0194399	0.00855516	TP53/PCBP1/SLC7A11/ACSL1/ACSL3/ACSL4/FTH1/FTL/GPX4/PRNP/SLC3A2/TF/TFRC/VDAC2/LPCAT3/ACSL6/SLC39A14/ACSL5/MAP1LC3B/CP/CYBB/PCBP2/VDAC3/GCLM/SLC40A1/SAT2/NCOA4/GCLC/SLC11A2/ATG7/STEAP3/HMOX1/SAT1/GSS/ATG5	35
hsa01212	Fatty acid metabolism	46/5152	57/7853	0.807018	1.23011	2.40794	0.0093441	0.0199266	0.00876935	ACAT1/ELOVL4/ELOVL7/ACAA2/HADH/ACADSB/CPT2/ECHS1/ACSL1/ACSL3/ACSL4/HADHA/PPT1/SCD/FADS2/TECR/ACSL6/HSD17B12/ACSL5/ELOVL5/ELOVL6/SCD5/CPT1C/EHHADH/ACOX1/FASN/HACD3/HACD2/ACACA/FADS1/SCP2/CBR4/ACOX3/HADHB/ELOVL1/ACADVL/ACAT2/CPT1A/CPT1B/PPT2/MCAT/ACSBG1/OXSM/HACD4/ACADS/HSD17B8	46
hsa01232	Nucleotide metabolism	66/5152	85/7853	0.776471	1.18354	2.3497	0.0108322	0.0228251	0.0100449	NT5C2/DCTD/TYMS/ADA/AK4/ENTPD1/CTPS1/DCK/DUT/IMPDH1/IMPDH2/PNP/NT5E/RRM1/TK1/TK2/UCK2/UPP1/XDH/ASMTL/GMPS/GDA/RRM2B/AK3/NT5C3A/GMPR2/CMPK1/CTPS2/ADK/UPP2/NUDT16/NT5C1B-RDH14/ENTPD5/AMPD2/ENPP1/AK5/NTPCR/ITPA/NT5C3B/ADSL/TYMP/AK6/ADSS2/ADA2/ADSS1/AK2/ENTPD6/ENTPD3/RRM2/DCTPP1/NT5C1B/CANT1/NME1/AK1/ENTPD4/AK7/CMPK2/HDDC2/UCKL1/ENTPD2/NME7/NME1-NME2/GUK1/NT5C1A/AK9/GMPR	66
hsa01210	2-Oxocarboxylic acid metabolism	28/5152	33/7853	0.848485	1.29331	2.33185	0.0120911	0.0251779	0.0110804	BCAT1/PDHA2/CS/DBT/DLAT/DLD/IDH1/IDH2/OGDH/PDHA1/PDHB/OGDHL/GPT2/ACO2/DLST/GOT1/GOT2/ACO1/IDH3G/IDH3B/DHTKD1/ACY1/ABHD14A-ACY1/BCAT2/NAGS/AADAT/IDH3A/AGXT	28
hsa05208	Chemical carcinogenesis - reactive oxygen species	165/5152	227/7853	0.726872	1.10794	2.27918	0.0125452	0.0258197	0.0113628	PPIF/PTEN/PTK2/VEGFA/EGFR/PIK3R1/HIF1A/AKT2/FOXO3/NFKB1/SLC26A2/PLD1/UQCRB/MAPK14/CYP1B1/KRAS/NRAS/IKBKB/AHR/ARAF/RELA/JUN/PRKD2/PIK3R2/ABL1/RAF1/MET/MAP2K1/FOS/HRAS/AKT3/ABL2/ARNT/CHUK/COX7B/EPHX1/GRB2/GSTM3/NDUFA4/NDUFA5/NDUFA9/NDUFB4/NDUFB5/NDUFB10/NDUFS8/NFE2L2/NFKBIA/PDPK1/PIK3CA/PIK3CB/MAPK1/MAPK8/PTPN1/PTPN11/PTPRJ/RAC1/SDHB/SDHC/MAP2K4/SOD1/SOS2/SRC/UQCRC2/VDAC2/AKR1A1/PRKD3/UQCRQ/HGF/NQO…	165
hsa00280	Valine, leucine and isoleucine degradation	39/5152	48/7853	0.8125	1.23846	2.28861	0.0133575	0.0271757	0.0119596	ACAT1/BCAT1/ACAA2/HADH/ALDH9A1/ABAT/ACADSB/ALDH2/ALDH3A2/DBT/DLD/ECHS1/HSD17B10/HADHA/HMGCS1/IVD/PCCA/PCCB/HIBADH/HMGCLL1/ALDH1B1/EHHADH/ALDH6A1/HIBCH/ACAD8/MMUT/AOX1/BCAT2/OXCT1/HADHB/ACAT2/AUH/MCCC2/HMGCL/ALDH7A1/MCCC1/ACADS/OXCT2/IL4I1	39
hsa00534	Glycosaminoglycan biosynthesis - heparan sulfate / heparin	21/5152	24/7853	0.875	1.33373	2.26133	0.0152847	0.030743	0.0135295	HS3ST3B1/EXT1/EXT2/EXTL3/NDST1/NDST3/HS2ST1/GLCE/XYLT2/HS6ST3/HS3ST5/EXTL1/HS3ST1/XYLT1/B3GALT6/HS3ST2/HS6ST2/NDST2/B4GALT7/B3GAT3/HS6ST1	21
hsa04136	Autophagy - other	27/5152	32/7853	0.84375	1.2861	2.23961	0.0158713	0.0315642	0.0138909	RPTOR/MTOR/PIK3C3/PPP2CB/BECN1/ULK2/GABARAPL2/GABARAPL1/PIK3R4/ATG2B/ATG3/ATG9A/ATG4A/WIPI2/ATG13/IGBP1/PPP2CA/ATG2A/WIPI1/ATG7/ATG4B/ATG4C/ATG16L1/ATG4D/ATG12/GABARAP/ATG5	27
hsa00330	Arginine and proline metabolism	40/5152	50/7853	0.8	1.21941	2.14944	0.0195219	0.0383932	0.0168962	OAT/ALDH9A1/ALDH2/ALDH3A2/AMD1/ARG2/ODC1/P4HA1/PRODH/PYCR1/ALDH18A1/SMS/SRM/CNDP2/NOS1/ALDH1B1/GOT1/GOT2/LAP3/SAT2/PYCR3/SMOX/NOS3/CKMT1A/MAOB/MAOA/NOS2/SAT1/ALDH4A1/PYCR2/CARNS1/CNDP1/P4HA3/CKMT1B/CKMT2/ALDH7A1/CKB/AZIN2/P4HA2/CKM	40
hsa00900	Terpenoid backbone biosynthesis	20/5152	23/7853	0.869565	1.32545	2.15862	0.0206705	0.0398976	0.0175583	ACAT1/HMGCR/HMGCS1/IDI1/MVD/ZMPSTE24/ICMT/PDSS1/PCYOX1/NUS1/DHDDS/FDPS/FNTA/ACAT2/MVK/PDSS2/GGPS1/CHURC1-FNTB/PMVK/FNTB	20
hsa00410	beta-Alanine metabolism	26/5152	31/7853	0.83871	1.27841	2.145	0.0207378	0.0398976	0.0175583	ALDH9A1/ABAT/ALDH2/ALDH3B2/ALDH3A2/DPYD/ECHS1/HADHA/CNDP2/ALDH1B1/ALDH3B1/GAD1/GAD2/AOC2/EHHADH/ACOX1/ALDH6A1/HIBCH/SMOX/ACOX3/AOC3/CARNS1/CNDP1/ALDH7A1/ACADS/ALDH3A1	26
hsa00533	Glycosaminoglycan biosynthesis - keratan sulfate	13/5152	14/7853	0.928571	1.41539	2.14833	0.0227319	0.043264	0.0190398	B4GALT1/FUT8/B3GNT2/ST3GAL2/CHST6/B4GALT3/B4GALT2/ST3GAL1/B3GNT7/CHST1/B4GALT4/CHST2/ST3GAL3	13
hsa00520	Amino sugar and nucleotide sugar metabolism	31/5152	38/7853	0.815789	1.24348	2.07779	0.024244	0.0456509	0.0200902	GNE/GNPDA2/PGM2/PGM1/UGDH/GFPT1/GPI/HK2/PGM3/UAP1/GNPDA1/GMPPB/GNPNAT1/UXS1/GALK2/UAP1L1/MPI/NAGK/PMM2/HEXA/HEXB/HK1/GFPT2/GMPPA/AMDHD2/GALE/RENBP/UGP2/GALK1/HK3/CHIA	31
hsa00511	Other glycan degradation	16/5152	18/7853	0.888889	1.3549	2.0818	0.0264795	0.0493355	0.0217117	GLB1/MANBA/NEU1/FUCA1/ENGASE/GBA2/FUCA2/HEXD/AGA/HEXA/HEXB/MAN2B1/MAN2B2/MAN2C1/GBA1/NEU4	16
hsa00563	Glycosylphosphatidylinositol (GPI)-anchor biosynthesis	25/5152	30/7853	0.833333	1.27022	2.04788	0.0269648	0.0497163	0.0218793	PIGN/PIGX/PIGT/PIGG/MPPE1/PGAP1/PIGM/PIGS/PGAP2/PIGO/PIGV/PIGK/PGAP3/PIGP/PGAP4/DPM2/GPAA1/PIGU/PIGY/PIGC/PIGB/PIGQ/PIGZ/PIGA/PIGW	25
hsa00270	Cysteine and methionine metabolism	41/5152	52/7853	0.788462	1.20182	2.01656	0.0273872	0.0499745	0.0219929	MTAP/BCAT1/DNMT3B/DNMT3A/DNMT1/AMD1/CTH/LDHA/LDHB/MAT2A/MDH1/SMS/SRM/AHCYL1/AHCYL2/PHGDH/PSAT1/ADI1/ENOPH1/MTR/AHCY/LDHAL6A/GCLM/GOT1/GOT2/APIP/SDSL/KYAT3/BCAT2/GCLC/BHMT/MAT1A/MPST/TST/MAT2B/GSS/BHMT2/MDH2/IL4I1/KYAT1/GNMT	41
